# Supplementary material for: A Webcast of Bird Nesting as a State-of-the-Art Citizen Science
Source: PLoS Biol. 2017 Jan 6;15(1):e2001132. doi: 10.1371/journal.pbio.2001132 (PMC5217862; doi:10.1371/journal.pbio.2001132)
Supplement: S1 Data — (XLSX) [file pbio.2001132.s004.xlsx]

## Sheet: Institutions
Institution	Town/village	Street
Eco-preschool	Plzeň	Republikánská 778
Preschool	Vratimov	Na Vyhlídce 25
Preschool	Prague	Olbrachtova 1929
Preschool	Prague	Přetlucká 51/2252
Preschool	Plzeň	Republikánská 25
Preschool	Libčice nad Vltavou	Zahradní 327
Preschool	Hradec Králové	Veverkova 1495
Preschool	Litomyšl	Lidická 1056
Preschool	Čisovice	Čisovice 193
Preschool	Loučovice	čp.231
Preschool	Libchava	Dolní Libchavy 153
Preschool	Prysk	Dolní Prysk 56
Preschool	Lichnov	Lichnov 360
Preschool	Lužnice	Lužnice 109
Preschool	Sloup v Čechách	Nám. T.G.Masaryka 81
Preschool	Polevsko	Polevsko 167
Preschool	Solanec	Solanec 605
Preschool	Bezno	Školní 242
Preschool	Zahrádky	Zahrádky 19
Preschool	Kladno	Zd.Petříka 1756
Czech school of Václav Havel	Dallas, USA	7448 Greenville Avenue
Lycée français de Prague	Prague	Drtinova 7
Primary school	Brno	Bakalovo nábřeží 8
Primary school	Jablonec nad Nisou	Liberecká 3999
Primary school	Prague	Bělohorská 103
Primary school	Příbram	Bratří Čapků 279
Primary school	Čížová	Čížová
Primary school	Dobrá	Dobrá 860
Primary school	Prague	Filosofska 3
Primary school	Ostrava	Gajdošova 9
Primary school	Nový Bor	Generála Svobody 114
Primary school	Mělník	Jaroslava Seiferta 148
Primary school	Děčín	Kamenická 1145
Primary school	Žacléř	Komenského 339
Primary school	Břidličná	Komenského 360
Primary school	Jílové u Prahy	Komenského 365
Primary school	Mirovice	Komenského 4
Primary school	Stráž nad Nisou	Majerova 138
Primary school	Uherský Brod	Maránské náměstí 41
Primary school	Městec Králové	nám. Svobody 436
Primary school	Liberec	náměstí Míru 212/2
Primary school	Čížová	Nová Ves 10
Primary school	Hodonín	Očovská 1
Primary school	Mělník	Tyršova 93
Primary school	Mělník	Pražská 2817
Primary school	Velké Přílepy	Pražská 38
Primary school	Kunratice	Předškolní 420
Primary school	Vrbno pod Pradědem	Školní 477
Primary school	Kaznějov	Školní 479
Primary school	Veliš	Veliš 40
Primary school	Prague	Suchdolská 360
Primary school	Týn nad Vltavou	Komenského 748
Primary school	Týn nad Vltavou	Žižkova 285
Primary school	Praha	Jírovcovo nám 1782
Primary school	Praha	K Zeleným domkům 178
Primary school of Edvard Beneš	Prague	Nám. J. Berana 500
Primary school of Jan Hus	Písek	Husovo nám. 725
Primary school of Jan Ryba	Rožmitál pod Třemšínem	Komenského 543
Primary school of Jára Cimrman	Prague	Žákovská 164
Secondary school	Náchod	Komenského 425
Secondary school	Mělník	Pod Vrchem 3421
Secondary school	Světlá nad Sázavou	Sázavská 547
Secondary school	Slaný	Smetanovo nám. 1310
Secondary school	Litvínov	Sokolská 11
Secondary school	Český Brod	Vítězná 616
Secondary school of Dr. Emil Holub	Holice	Na Mušce 1110
Technical school	Jablonec nad Nisou	Belgická 4852
Technical school	Kladno	Cyrila Boudy 2954
Vocational training schools	Litvínov	Mládežnická 236
Vocational training schools	Vysoké Mýto	Mládežnická 380
Forest agency	Radnice	Skřež
Forest agency	Litvínov	Máchova 1688
Ministry of Environmental of the Czech Republic	Prague	Vršovická 65
Municipal office	Bystříce n. Pernštejnem	Příční 405
Museum	Říčany	Rýdlova 271/14
Nature Conservation Agency of the Czech Republic	Prague	Kaplanova 1931/1
Ringing Centre of the Czech Republic	Prague	Hornoměcholupská 34
Czech saving bank	Prague	Vítězné náměstí
Dendrological garden	Prague	Za dálnicí 146
Executor office	Prague	K Beránku 3
Garden school	Rajhrad	Masarykova 198
Grafical studio	Kladno	Vodarenska 2376
Rescue animal station	Makov	Čížová 18
Rescue animal station	Pavlov	Pavlov 54
Veterinary station	Brno	Nerudova 770
Elnico, Inc.	Dvůr Králové	Heydukova 2923
Budkajakodarek, Inc.	Dobroslavice	Na Svobodě 36
Certis, Inc.	Praha	Chelčického 10
Association for Green Valley	Bakov nad Jizerou	Podhradi 30
Community garden	Prague	Na Balkáně 100
Czech union of nature protectors	Dětmarovice	Koukolná 44
Czech union of nature protectors	Vlašim	Pláteníkova 264
Ecocentre	Mladá Boleslav	Jaselská 1475
Ecocentre	Valašské Meziříčí	Šafaříkova 555
Ecocentre	Pardubice	Štolbova 2874
Ecocentre Kavyl	Svatý Jan pod Skálou	Svatý Jan pod Skálou 1169
Children's centre Alik	Praha	Karla Elgiše 519
Chí-Rhó	Brno	Klášterského 22
Independent ornithological group	Hronov	Palackého 474
Independent ornithological group	Zlonice	Pippichova 508
Hospital	Nymburk	Boleslavská 425
Hospital	Prague	U Vojenské nemocnice 1200
Hospital	Prague	V Úvalu 84
Hospital, charity	Znojmo	Křížovnická 26
Hospital	Litomyšl	JE Purkyně 652
Special school	Vysoké Mýto	Rokycanova 761
Special school	Prague	Starostrašnická 120/45
The Evangelical Church	Sobotín	Petrov nad Desnou 203
Christian church	Vysoké Mýto	Foerstrova 150
