# Supplementary material for: A Webcast of Bird Nesting as a State-of-the-Art Citizen Science
Source: PLoS Biol. 2017 Jan 6;15(1):e2001132. doi: 10.1371/journal.pbio.2001132 (PMC5217862; doi:10.1371/journal.pbio.2001132)
Supplement: S2 Data — (XLSX) [file pbio.2001132.s005.xlsx]

## Sheet: children’s learning
Student	Age	Bird species-before	Bird species-after	Nest material-before	Nest material-after	Breeding period-before	Breeding period-after	Food structure-before	Food structure-after
1	10	0	1	0	1	0	1	0	1
2	10	1	1	0	1	0	1	0	1
3	10	1	1	0	1	0	1	0	1
4	10	0	1	1	1	1	1	1	1
5	10	1	1	0	1	0	0	1	0
6	10	0	0	0	1	0	0	0	1
7	10	1	1	1	1	0	1	0	1
8	10	1	1	1	1	0	1	0	1
9	10	1	1	1	1	0	1	0	1
10	10	0	0	0	1	0	1	0	1
11	10	1	1	1	1	0	1	1	1
12	10	0	0	0	0	0	1	0	1
13	10	1	1	0	0	0	1	0	1
14	10	1	1	0	1	0	1	0	1
15	10	1	1	0	1	0	1	0	1
16	10	1	1	0	1	0	1	0	1
17	10	0	1	1	1	1	1	1	1
18	10	1	1	0	1	0	1	0	1
19	10	1	1	1	1	1	1	1	1
20	10	0	1	0	1	0	1	0	1
21	10	0	1	0	1	0	1	0	1
22	10	1	0	0	0	0	0	0	1
23	10	1	1	0	1	0	1	0	1
24	10	1	1	1	1	1	1	1	1
25	10	0	1	1	1	1	1	1	1
26	10	1	1	0	1	0	1	0	1
27	10	0	1	1	1	1	1	1	1
28	9	1	1	0	1	0	1	0	1
29	9	0	1	1	1	1	1	1	1
30	9	1	1	1	1	1	1	0	1
31	9	0	1	0	1	0	1	0	1
32	9	1	1	1	1	1	1	1	1
33	9	1	1	1	1	0	1	1	1
34	9	0	0	0	0	0	0	0	0
35	9	1	1	1	1	0	1	0	1
36	9	1	1	1	1	0	1	0	1
37	9	0	1	1	1	1	1	1	1
38	9	1	1	0	1	0	1	0	1
39	9	0	1	0	0	0	0	0	0
40	9	1	1	1	1	0	1	0	1
41	9	1	1	1	1	1	1	1	1
42	9	1	1	0	1	0	1	0	1
43	9	1	1	0	1	0	1	0	1
44	9	1	1	0	1	0	1	0	1
45	9	1	1	1	1	1	1	1	1
46	9	0	1	0	1	0	1	0	1
47	9	1	1	1	1	0	1	0	1
48	9	1	1	0	0	0	0	0	1
49	9	0	1	1	1	1	1	1	0
50	9	1	1	1	1	0	1	0	1
51	9	1	1	0	1	0	1	0	1
52	9	1	1	0	1	0	0	0	1
53	9	0	1	0	1	0	1	0	1
