# Supplementary material for: A Webcast of Bird Nesting as a State-of-the-Art Citizen Science
Source: PLoS Biol. 2017 Jan 6;15(1):e2001132. doi: 10.1371/journal.pbio.2001132 (PMC5217862; doi:10.1371/journal.pbio.2001132)
Supplement: S3 Data — Total numbers and the proportions of visits from each state, together with the mean number of visited pages per visit and the mean duration of a visit. (XLSX) [file pbio.2001132.s006.xlsx]

## Sheet: Table2
State	Number of visit	Proportion of total visits (%)	Mean number of visited pages per a visit	Mean duration of a visit (min)
Czech Republic	16164	93.1428	7.9	3.6
Slovakia	379	2.18393	7	2.7
United Kingdom	311	1.79209	2	0.5
Germany	99	0.570474	4.4	1.9
United States	95	0.547424	2.6	1.3
(not set)	68	0.39184	2.3	0.9
Russia	23	0.132534	1.8	5.6
Italy	17	0.0979601	4.5	1.2
Austria	16	0.0921978	2.5	0.7
France	13	0.0749107	2.5	1.1
Kenya	13	0.0749107	6.6	2.5
Ukraine	13	0.0749107	13.6	3.9
Canada	12	0.0691483	3.7	2.5
Netherlands	11	0.063386	5.9	2.2
Hungary	11	0.063386	6	5.7
Greece	11	0.063386	5.8	6.5
Poland	10	0.0576236	8.9	2.8
Switzerland	9	0.0518612	7.9	2
Norway	9	0.0518612	3.7	2.3
Finland	9	0.0518612	3.6	3.7
Sudan	7	0.0403365	1.7	0.4
Sweden	6	0.0345742	8.2	1.1
Croatia	6	0.0345742	6	1.7
India	4	0.0230494	1.5	0.2
Australia	4	0.0230494	2.3	0.5
Jordan	4	0.0230494	1.5	1.5
Spain	4	0.0230494	7.3	4.8
Belgium	4	0.0230494	19.5	6.9
Hong Kong	3	0.0172871	2	0.2
Bulgaria	3	0.0172871	8	2.7
Thailand	2	0.0115247	1.5	0.2
Mexico	2	0.0115247	2.5	0.8
Taiwan	2	0.0115247	6	1
Kuwait	2	0.0115247	6	2.7
Ireland	2	0.0115247	27.5	17.7
Portugal	1	0.00576236	4	0.2
United Arab Emirates	1	0.00576236	4	0.8
Philippines	1	0.00576236	3	1.1
Vietnam	1	0.00576236	6	1.6
Israel	1	0.00576236	13	5.7
Qatar	1	0.00576236	28	8.1
Total/Mean (SD)	17354	100	6.4 (6.1)	2.8 (3.1)
