# Supplementary material for: A Webcast of Bird Nesting as a State-of-the-Art Citizen Science
Source: PLoS Biol. 2017 Jan 6;15(1):e2001132. doi: 10.1371/journal.pbio.2001132 (PMC5217862; doi:10.1371/journal.pbio.2001132)
Supplement: S4 Data — (XLSX) [file pbio.2001132.s007.xlsx]

## Sheet: Fig 3_bird activity_day
Day	Date	Number of arrivals	Number of food deliveries	Number of removals of droppings	Mean daily temperature inside the box	Mean daily temperature outside the box
1	April 19	5	0	0	12.1	10.8
2	April 20	9	3	0	12.4	11.4
3	April 21	12	6	0	15.4	14.6
4	April 22	11	8	0	13.9	14.3
5	April 23	15	7	0	11.4	10.4
6	April 24	28	13	0	11.1	10.5
7	April 25	28	15	0	9.7	8.9
8	April 26	17	8	0	7.1	6.1
9	April 27	22	11	0	7.1	6.1
10	April 28	17	9	0	9.3	7.9
11	April 29	25	7	0	15.4	14.9
12	April 30	18	10	0	15.5	15.4
13	May 1	14	3	0	14.6	14.6
14	May 2	23	7	0	14.1	14.9
15	May 3	20	7	0	14.3	13.4
16	May 4	29	15	0	12.4	11.3
17	May 5	59	53	4	18.3	18.4
18	May 6	85	66	14	19.1	19.5
19	May 7	107	93	28	19.4	19.8
20	May 8	119	97	39	17	17.1
21	May 9	151	124	33	19.3	19.2
22	May 10	198	136	30	20.7	19.4
23	May 11	261	149	41	20.7	20.2
24	May 12	377	201	39	20.2	18.9
25	May 13	325	198	34	20.7	19.4
26	May 14	353	227	50	21.1	19.9
27	May 15	487	264	66	11.5	9.3
28	May 16	457	254	60	12.2	9.6
29	May 17	547	268	57	12.7	10.2
30	May 18	334	216	59	16.9	13.8
31	May 19	329	235	63	19.3	17.3
32	May 20	279	211	52	20.4	17.8
33	May 21	318	249	56	22.6	19.7
34	May 22	135	97	17	15.1	12
35	May 23	4	1	0	28.1	27.8

## Sheet: Fig 3_bird activity_6 min
6-minute period	Date	Number of arrivals	Number of food deliveries	Number of removals of droppings	Temperature inside the box	Temperature outside the box
5	April 19	0	0	0	3.75	1.5
5	April 20	0	0	0	3.75	1.5
5	April 21	0	0	0	3.5	1
5	April 22	0	0	0	4.75	2.5
5	April 23	0	0	0	4.75	3.5
5	April 24	0	0	0	6.25	4.5
5	April 25	0	0	0	1.25	-0.5
5	April 26	0	0	0	3	1.75
5	April 27	0	0	0	4.3	2.25
5	April 28	0	0	0	4.75	3
5	April 29	0	0	0	1.5	0
5	April 30	0	0	0	2.5	1.5
5	May 1	0	0	0	8.75	7.25
5	May 10	1	1	0	12.5	10.25
5	May 11	1	1	1	11.5	8.75
5	May 12	8	6	1	12.5	9.75
5	May 13	1	1	0	17	16
5	May 14	1	1	0	16.25	14
5	May 15	6	6	0	8	4.5
5	May 16	4	4	0	9	6
5	May 17	3	3	1	9	4.75
5	May 18	5	5	1	12	8.5
5	May 19	0	0	0	13	9.5
5	May 2	0	0	0	7.25	7
5	May 20	3	3	1	15.25	12
5	May 21	3	3	1	14.75	10.75
5	May 22	5	5	3	14.25	10.75
5	May 3	0	0	0	7.75	7
5	May 4	0	0	0	12.5	9.75
5	May 5	0	0	0	9.25	8.25
5	May 6	0	0	0	8.3	6
5	May 7	0	0	0	10.75	8.75
5	May 8	4	4	0	10.25	8.75
5	May 9	1	1	0	11.75	11.25
5.1	April 19	0	0	0	3.75	1.5
5.1	April 20	0	0	0	3.75	1.5
5.1	April 21	0	0	0	3.25	1
5.1	April 22	0	0	0	3.5	1.75
5.1	April 23	0	0	0	4.75	3.5
5.1	April 24	0	0	0	6.5	4.5
5.1	April 25	0	0	0	1.25	-0.2
5.1	April 26	0	0	0	3.25	2
5.1	April 27	0	0	0	4.3	2.25
5.1	April 28	0	0	0	4.5	3
5.1	April 29	0	0	0	1.5	0
5.1	April 30	0	0	0	2.5	1.5
5.1	May 1	0	0	0	8.75	7.25
5.1	May 10	0	0	0	12.5	10.25
5.1	May 11	8	7	2	11.5	8.75
5.1	May 12	4	3	0	12.5	9.75
5.1	May 13	8	7	0	17	16
5.1	May 14	7	6	0	16.25	14
5.1	May 15	9	5	0	8.35	4.5
5.1	May 16	1	1	1	9	6
5.1	May 17	2	2	0	9	5
5.1	May 18	9	9	0	12.25	8.5
5.1	May 19	0	0	0	13	10.25
5.1	May 2	0	0	0	7.25	7
5.1	May 20	3	3	1	15.25	12
5.1	May 21	2	1	1	15	10.75
5.1	May 22	2	1	1	14.25	10.75
5.1	May 3	0	0	0	8	7.25
5.1	May 4	0	0	0	12.25	10
5.1	May 5	0	0	0	9.25	8.25
5.1	May 6	0	0	0	8.4	6
5.1	May 7	0	0	0	10.75	8.75
5.1	May 8	1	1	0	10.5	8.75
5.1	May 9	2	2	0	13.25	12.25
5.2	April 19	0	0	0	3.75	1.5
5.2	April 20	0	0	0	4	1.5
5.2	April 21	0	0	0	3.25	0.75
5.2	April 22	0	0	0	3.5	1.75
5.2	April 23	0	0	0	4.75	3.5
5.2	April 24	0	0	0	6.5	4.5
5.2	April 25	0	0	0	1.5	-0.2
5.2	April 26	0	0	0	3.5	2
5.2	April 27	0	0	0	4.3	2.25
5.2	April 28	0	0	0	4.5	3
5.2	April 29	0	0	0	1.5	0
5.2	April 30	0	0	0	2.5	1.5
5.2	May 1	0	0	0	9	7.25
5.2	May 10	2	2	0	12.75	10.25
5.2	May 11	7	4	0	11.5	8.75
5.2	May 12	7	1	0	12.5	9.75
5.2	May 13	8	4	1	17	16
5.2	May 14	8	8	1	16.25	14
5.2	May 15	5	2	0	8.35	4.5
5.2	May 16	7	7	2	9.25	6
5.2	May 17	6	6	0	9	5
5.2	May 18	6	6	2	12.25	8.5
5.2	May 19	3	3	0	13	10.25
5.2	May 2	0	0	0	7.25	7
5.2	May 20	3	0	2	15.25	11.75
5.2	May 21	7	5	3	15.2	10.75
5.2	May 22	4	2	0	14.25	10.75
5.2	May 3	0	0	0	8	7.25
5.2	May 4	0	0	0	12.25	10
5.2	May 5	0	0	0	9.25	8.25
5.2	May 6	0	0	0	8.5	7
5.2	May 7	2	2	0	10.75	8.75
5.2	May 8	2	2	0	10.5	8.75
5.2	May 9	3	2	0	13.5	12.25
5.3	April 19	0	0	0	3.75	1.5
5.3	April 20	0	0	0	4	1.5
5.3	April 21	0	0	0	3.25	0.75
5.3	April 22	0	0	0	3.5	1.75
5.3	April 23	0	0	0	4.75	3.5
5.3	April 24	0	0	0	6.5	4.25
5.3	April 25	0	0	0	1.75	0
5.3	April 26	0	0	0	3.5	2.25
5.3	April 27	0	0	0	4.5	2.5
5.3	April 28	0	0	0	4.5	3
5.3	April 29	0	0	0	1.5	0
5.3	April 30	0	0	0	2.75	1.5
5.3	May 1	0	0	0	9.25	7.5
5.3	May 10	2	0	0	12.75	10.25
5.3	May 11	3	0	0	11.5	8.75
5.3	May 12	13	2	0	12.5	9.75
5.3	May 13	5	5	0	17	16
5.3	May 14	4	2	0	16.25	14.25
5.3	May 15	4	3	2	8.35	4.5
5.3	May 16	6	6	0	9.25	6.25
5.3	May 17	7	7	1	9	5
5.3	May 18	3	2	0	12.25	8.5
5.3	May 19	5	4	2	13.25	10.25
5.3	May 2	0	0	0	7.5	7
5.3	May 20	2	0	0	15.25	11.75
5.3	May 21	7	3	3	15.15	10.75
5.3	May 22	3	2	0	14.25	10.75
5.3	May 3	0	0	0	8	7.25
5.3	May 4	0	0	0	12.25	10
5.3	May 5	3	3	0	9.25	8.25
5.3	May 6	0	0	0	8.5	7
5.3	May 7	2	1	1	10.75	8.75
5.3	May 8	1	0	1	10.5	8.75
5.3	May 9	1	0	0	13.5	12.25
5.4	April 19	0	0	0	3.85	1.75
5.4	April 20	0	0	0	4.5	1.75
5.4	April 21	0	0	0	3.25	0.75
5.4	April 22	0	0	0	3.5	1.75
5.4	April 23	0	0	0	4.75	3.5
5.4	April 24	0	0	0	6.5	4.25
5.4	April 25	0	0	0	2	0.25
5.4	April 26	0	0	0	4	2.25
5.4	April 27	0	0	0	4.5	2.5
5.4	April 28	0	0	0	4.75	3.25
5.4	April 29	0	0	0	1.5	0
5.4	April 30	0	0	0	2.75	1.5
5.4	May 1	0	0	0	9.25	7.75
5.4	May 10	6	2	0	12.75	10.25
5.4	May 11	2	1	0	11.5	8.75
5.4	May 12	1	0	1	12.5	9.75
5.4	May 13	3	1	1	17	16
5.4	May 14	3	3	1	16.25	14.25
5.4	May 15	1	0	1	8.25	4.5
5.4	May 16	1	0	0	9.25	6.25
5.4	May 17	7	4	1	9	5
5.4	May 18	12	1	3	12.25	8.5
5.4	May 19	2	0	1	13.25	10.25
5.4	May 2	1	0	0	7.5	7.25
5.4	May 20	12	5	1	15.25	11.75
5.4	May 21	4	2	0	15	10.75
5.4	May 22	1	1	0	14.25	10.75
5.4	May 3	1	1	0	8	7.25
5.4	May 4	0	0	0	12.25	10
5.4	May 5	2	2	0	9.25	8.25
5.4	May 6	0	0	0	8.75	7
5.4	May 7	1	1	1	10.75	8.75
5.4	May 8	0	0	0	10.5	8.75
5.4	May 9	2	0	0	13.75	12.25
5.5	April 19	0	0	0	3.85	1.75
5.5	April 20	0	0	0	4.5	1.75
5.5	April 21	0	0	0	3	0.75
5.5	April 22	0	0	0	3.5	1.75
5.5	April 23	0	0	0	4.75	3.5
5.5	April 24	0	0	0	6.75	4.25
5.5	April 25	0	0	0	2.25	0.25
5.5	April 26	0	0	0	4	2.5
5.5	April 27	0	0	0	4.5	2.5
5.5	April 28	0	0	0	4.75	3.25
5.5	April 29	0	0	0	1.5	0.25
5.5	April 30	0	0	0	2.75	1.5
5.5	May 1	0	0	0	9.25	7.75
5.5	May 10	5	3	1	12.75	10
5.5	May 11	2	0	0	11.25	8.75
5.5	May 12	3	3	0	12.5	9.75
5.5	May 13	7	2	0	17	16
5.5	May 14	3	3	3	16.5	14.25
5.5	May 15	8	2	0	8.25	4.5
5.5	May 16	6	0	1	9.25	6.25
5.5	May 17	12	1	2	9.25	5.25
5.5	May 18	7	1	1	12.25	8.5
5.5	May 19	6	1	2	13.25	10.25
5.5	May 2	0	0	0	7.5	7.25
5.5	May 20	4	3	1	15.25	11.75
5.5	May 21	7	5	0	15	10.75
5.5	May 22	7	7	2	14.5	10.75
5.5	May 3	0	0	0	8	7.25
5.5	May 4	0	0	0	12.5	10
5.5	May 5	1	1	0	9.5	8.5
5.5	May 6	2	2	2	8.75	7
5.5	May 7	1	1	0	10.75	8.5
5.5	May 8	2	2	0	10.25	8.75
5.5	May 9	2	1	2	13.75	12.25
5.6	April 19	0	0	0	3.85	1.75
5.6	April 20	0	0	0	4.5	1.75
5.6	April 21	0	0	0	3	0.75
5.6	April 22	0	0	0	3.75	2
5.6	April 23	0	0	0	5	3.75
5.6	April 24	0	0	0	6.75	4.25
5.6	April 25	0	0	0	2.25	0.25
5.6	April 26	0	0	0	4	2.5
5.6	April 27	0	0	0	4.75	2.75
5.6	April 28	0	0	0	4.75	3.25
5.6	April 29	0	0	0	1.75	0.25
5.6	April 30	0	0	0	2.75	1.5
5.6	May 1	0	0	0	9.25	7.75
5.6	May 10	6	4	2	12.75	10
5.6	May 11	0	0	1	11.25	8.75
5.6	May 12	7	6	0	12.5	9.75
5.6	May 13	8	2	1	17.25	16
5.6	May 14	3	1	2	16.5	14.25
5.6	May 15	10	8	5	8.25	4.5
5.6	May 16	5	1	3	9.25	6.25
5.6	May 17	3	0	0	9.25	5.25
5.6	May 18	13	2	0	12.25	8.5
5.6	May 19	2	1	1	13.25	10.5
5.6	May 2	0	0	0	7.5	7.25
5.6	May 20	0	0	0	15.25	11.75
5.6	May 21	7	6	1	15.25	10.75
5.6	May 22	7	6	1	14.5	10.75
5.6	May 3	0	0	0	8	7.25
5.6	May 4	0	0	0	12.5	10.25
5.6	May 5	1	1	0	9.5	8.5
5.6	May 6	1	1	0	8.75	7
5.6	May 7	0	0	0	10.5	8.5
5.6	May 8	2	1	1	10.5	9
5.6	May 9	1	1	1	13.5	12.25
5.7	April 19	0	0	0	3.85	1.85
5.7	April 20	0	0	0	4.5	1.75
5.7	April 21	0	0	0	2.5	0.25
5.7	April 22	0	0	0	3.75	2
5.7	April 23	0	0	0	5	3.75
5.7	April 24	0	0	0	6.75	4.25
5.7	April 25	0	0	0	2.25	0.25
5.7	April 26	0	0	0	4	2.5
5.7	April 27	0	0	0	4.75	2.75
5.7	April 28	1	1	0	4.75	3.25
5.7	April 29	0	0	0	1.75	0.25
5.7	April 30	0	0	0	3	1.75
5.7	May 1	0	0	0	9.25	7.75
5.7	May 10	1	1	0	12.5	10
5.7	May 11	0	0	0	11.25	8.75
5.7	May 12	7	2	0	12.5	9.75
5.7	May 13	4	1	1	17.25	16
5.7	May 14	4	1	0	16.5	14.25
5.7	May 15	13	7	1	8.25	4.5
5.7	May 16	7	0	1	9.25	6.25
5.7	May 17	4	2	0	9.25	5.25
5.7	May 18	2	0	0	12.25	8.5
5.7	May 19	12	6	2	13.25	10.5
5.7	May 2	2	2	0	7.5	7.25
5.7	May 20	2	2	0	15	12
5.7	May 21	3	2	0	15	10.8125
5.7	May 22	3	2	1	14.5	11
5.7	May 3	0	0	0	8.25	7.5
5.7	May 4	0	0	0	12.5	10.25
5.7	May 5	1	1	0	9.5	8.5
5.7	May 6	1	1	0	8.5	7
5.7	May 7	0	0	0	10.5	8.5
5.7	May 8	0	0	0	10.5	9
5.7	May 9	3	3	0	13.5	12.5
5.8	April 19	0	0	0	3.85	1.85
5.8	April 20	0	0	0	4.5	1.75
5.8	April 21	0	0	0	2.75	0.5
5.8	April 22	0	0	0	3.75	2
5.8	April 23	0	0	0	5	3.75
5.8	April 24	0	0	0	6.75	4.25
5.8	April 25	0	0	0	2.5	0.5
5.8	April 26	0	0	0	4	2.75
5.8	April 27	0	0	0	4.75	2.75
5.8	April 28	0	0	0	4.75	3.25
5.8	April 29	0	0	0	1.75	0.25
5.8	April 30	0	0	0	3	1.75
5.8	May 1	0	0	0	9.25	7.75
5.8	May 10	1	0	0	12.25	10
5.8	May 11	2	0	2	10.75	8.75
5.8	May 12	3	2	0	12.5	9.75
5.8	May 13	3	2	1	17.25	16
5.8	May 14	5	2	1	16.5	14.25
5.8	May 15	7	7	0	8	4.75
5.8	May 16	7	3	2	9.25	6.25
5.8	May 17	8	3	2	9.25	5.25
5.8	May 18	9	2	0	12.25	8.5
5.8	May 19	3	2	0	13.25	10.5
5.8	May 2	0	0	0	7.5	7.25
5.8	May 20	2	2	0	15.25	12
5.8	May 21	3	3	1	15	11
5.8	May 22	2	2	0	14.5	11
5.8	May 3	1	1	0	8.25	7.5
5.8	May 4	0	0	0	12.25	10.25
5.8	May 5	0	0	0	9.5	8.5
5.8	May 6	1	1	0	8.5	7
5.8	May 7	1	1	1	10.5	8.5
5.8	May 8	4	4	1	10.5	9
5.8	May 9	6	5	0	13.5	12.5
5.9	April 19	0	0	0	3.95	1.95
5.9	April 20	0	0	0	4.5	1.75
5.9	April 21	0	0	0	2.75	0.5
5.9	April 22	0	0	0	3.75	2
5.9	April 23	0	0	0	5	3.75
5.9	April 24	0	0	0	6.75	4.25
5.9	April 25	0	0	0	2.5	0.5
5.9	April 26	1	1	0	4	2.75
5.9	April 27	0	0	0	4.75	2.75
5.9	April 28	0	0	0	4.75	3.25
5.9	April 29	0	0	0	1.75	0.25
5.9	April 30	0	0	0	3	1.75
5.9	May 1	0	0	0	9.25	7.75
5.9	May 10	1	1	0	12.25	10
5.9	May 11	0	0	0	10.75	8.75
5.9	May 12	4	2	2	12.5	9.75
5.9	May 13	3	2	1	17.25	16
5.9	May 14	5	3	0	16.5	14.25
5.9	May 15	7	4	0	8	5
5.9	May 16	8	2	0	9.25	6.25
5.9	May 17	7	5	1	9.25	5.5
5.9	May 18	2	1	2	12.5	8.75
5.9	May 19	9	3	0	13.5	10.5
5.9	May 2	0	0	0	7.75	7.5
5.9	May 20	10	6	0	15.25	12
5.9	May 21	7	6	0	15	11
5.9	May 22	3	1	0	14.5	11
5.9	May 3	0	0	0	8.25	7.5
5.9	May 4	0	0	0	12.25	10.25
5.9	May 5	0	0	0	9.5	8.5
5.9	May 6	3	3	3	8.25	7
5.9	May 7	0	0	0	10.5	8.5
5.9	May 8	3	3	1	10.5	9.25
5.9	May 9	2	2	0	13.5	12.5
6	April 19	0	0	0	3.95	1.95
6	April 20	0	0	0	4.5	1.75
6	April 21	0	0	0	2.75	0.5
6	April 22	0	0	0	3.75	2
6	April 23	0	0	0	5	3.75
6	April 24	0	0	0	6.75	4.25
6	April 25	0	0	0	2.5	0.5
6	April 26	1	1	0	4.25	2.75
6	April 27	0	0	0	4.75	2.75
6	April 28	0	0	0	4.75	3.25
6	April 29	0	0	0	1.75	0.25
6	April 30	0	0	0	3	1.75
6	May 1	0	0	0	9.25	8
6	May 10	3	2	0	12	10
6	May 11	0	0	0	10.75	9
6	May 12	2	1	1	12.5	10
6	May 13	1	0	0	17.25	16
6	May 14	6	1	0	16.5	14.25
6	May 15	5	4	0	8	5
6	May 16	11	1	0	9.5	6.25
6	May 17	4	1	0	9.25	5.5
6	May 18	7	2	1	12.5	8.75
6	May 19	10	10	2	13.5	10.75
6	May 2	0	0	0	7.75	7.5
6	May 20	3	1	0	15.25	12
6	May 21	0	0	0	15	11
6	May 22	2	1	1	14.5	11.25
6	May 3	0	0	0	8.25	7.5
6	May 4	0	0	0	12.25	10.25
6	May 5	0	0	0	9.75	8.625
6	May 6	1	1	0	8.25	7
6	May 7	0	0	0	10.25	8.75
6	May 8	3	2	3	10.5	9.25
6	May 9	2	2	0	13.75	12.5
6.1	April 19	0	0	0	3.95	1.95
6.1	April 20	0	0	0	4.7	2
6.1	April 21	0	0	0	2.75	0.75
6.1	April 22	0	0	0	3.5	2
6.1	April 23	0	0	0	4.75	4
6.1	April 24	1	1	0	6.5	4
6.1	April 25	0	0	0	2.25	0.75
6.1	April 26	0	0	0	4	2.75
6.1	April 27	0	0	0	4.75	3
6.1	April 28	0	0	0	4.75	3.25
6.1	April 29	0	0	0	1.75	0.25
6.1	April 30	0	0	0	3	1.75
6.1	May 1	0	0	0	9.25	8.25
6.1	May 10	2	1	2	11.75	10
6.1	May 11	0	0	0	10.75	9
6.1	May 12	0	0	0	12.5	10
6.1	May 13	2	1	0	17.25	16
6.1	May 14	3	0	0	16.5	14.5
6.1	May 15	1	0	0	8	5
6.1	May 16	5	0	0	9.5	6.25
6.1	May 17	10	2	0	9.25	5.5
6.1	May 18	8	5	2	12.5	8.75
6.1	May 19	1	0	0	13.5	10.75
6.1	May 2	0	0	0	7.75	7.5
6.1	May 20	1	0	0	15.25	12.25
6.1	May 21	1	1	0	15	11.25
6.1	May 22	8	7	0	14.5	11.5
6.1	May 3	0	0	0	8	7.75
6.1	May 4	0	0	0	12.25	10.25
6.1	May 5	0	0	0	9.75	8.625
6.1	May 6	0	0	0	8.25	7
6.1	May 7	1	1	1	10.25	8.75
6.1	May 8	0	0	0	10.5	9.25
6.1	May 9	1	1	1	13.5	12.5
6.2	April 19	0	0	0	3.95	2.15
6.2	April 20	0	0	0	4.7	2
6.2	April 21	0	0	0	2.5	0.75
6.2	April 22	0	0	0	3.5	2
6.2	April 23	0	0	0	4.75	4
6.2	April 24	0	0	0	6	4
6.2	April 25	0	0	0	2.25	0.75
6.2	April 26	0	0	0	4	3
6.2	April 27	1	1	0	4.5	3
6.2	April 28	0	0	0	4.75	3.25
6.2	April 29	1	1	0	1.75	0.25
6.2	April 30	0	0	0	3	1.75
6.2	May 1	0	0	0	9.5	8.25
6.2	May 10	0	0	0	11.75	10
6.2	May 11	2	1	1	10.75	9
6.2	May 12	6	5	0	12.5	10
6.2	May 13	3	1	0	17.25	16.25
6.2	May 14	2	2	0	16.5	14.5
6.2	May 15	2	2	0	7.75	5.25
6.2	May 16	5	1	0	9.5	6.25
6.2	May 17	7	2	0	9.25	5.5
6.2	May 18	2	2	2	12.5	8.75
6.2	May 19	6	5	2	13.75	10.75
6.2	May 2	0	0	0	7.75	7.5
6.2	May 20	2	2	1	15.25	12.25
6.2	May 21	7	6	0	15	11.25
6.2	May 22	2	2	0	14.75	11.5
6.2	May 3	0	0	0	8	7.75
6.2	May 4	0	0	0	12	10.25
6.2	May 5	0	0	0	9.75	8.625
6.2	May 6	2	2	0	8.75	7.25
6.2	May 7	2	2	0	10.25	8.75
6.2	May 8	0	0	0	10.5	9.25
6.2	May 9	0	0	0	13.5	12.5
6.3	April 19	0	0	0	3.95	2.15
6.3	April 20	0	0	0	4.7	2
6.3	April 21	0	0	0	2.25	0.75
6.3	April 22	0	0	0	3.25	2
6.3	April 23	0	0	0	4.5	3.75
6.3	April 24	0	0	0	5.75	4
6.3	April 25	0	0	0	2.25	1
6.3	April 26	0	0	0	4.25	3
6.3	April 27	0	0	0	4.5	3.25
6.3	April 28	0	0	0	4.75	3.25
6.3	April 29	0	0	0	1.75	0.5
6.3	April 30	0	0	0	3	1.75
6.3	May 1	0	0	0	9.5	8.5
6.3	May 10	1	1	1	12	10.25
6.3	May 11	2	1	0	10.75	9
6.3	May 12	2	0	0	12.5	10.25
6.3	May 13	5	5	0	17.25	16.25
6.3	May 14	3	2	0	16.5	14.5
6.3	May 15	2	2	0	7.75	5.25
6.3	May 16	4	2	1	9.5	6.25
6.3	May 17	7	3	0	9.25	5.75
6.3	May 18	2	1	0	12.5	8.75
6.3	May 19	5	3	2	13.75	10.75
6.3	May 2	0	0	0	8	7.75
6.3	May 20	3	3	0	15.25	12.25
6.3	May 21	3	3	0	15	11.5
6.3	May 22	10	4	0	14.75	11.5
6.3	May 3	0	0	0	8	7.75
6.3	May 4	0	0	0	11.75	10
6.3	May 5	0	0	0	9.75	8.625
6.3	May 6	0	0	0	8.75	7.75
6.3	May 7	1	1	0	10.5	9
6.3	May 8	0	0	0	10.25	9.75
6.3	May 9	0	0	0	13.5	12.5
6.4	April 19	0	0	0	3.95	2.5
6.4	April 20	0	0	0	4.7	2
6.4	April 21	0	0	0	2	0.75
6.4	April 22	0	0	0	3.25	2.25
6.4	April 23	0	0	0	4.5	4
6.4	April 24	0	0	0	5.5	3.75
6.4	April 25	0	0	0	2.5	1.25
6.4	April 26	0	0	0	4	3.25
6.4	April 27	0	0	0	4.5	3.25
6.4	April 28	0	0	0	4.75	3.5
6.4	April 29	0	0	0	1.75	0.5
6.4	April 30	0	0	0	3	1.75
6.4	May 1	0	0	0	9.75	8.75
6.4	May 10	2	2	0	11.75	10.5
6.4	May 11	2	2	1	10.5	9
6.4	May 12	4	3	0	12.5	10.25
6.4	May 13	1	1	0	17.25	16.25
6.4	May 14	0	0	0	16.5	14.5
6.4	May 15	0	0	0	8.25	5.75
6.4	May 16	13	4	0	9.5	6.25
6.4	May 17	4	4	0	9.25	5.75
6.4	May 18	0	0	0	12.5	9
6.4	May 19	1	1	0	13.75	11
6.4	May 2	0	0	0	8	7.75
6.4	May 20	3	1	0	15.25	12.25
6.4	May 21	1	1	0	15	11.75
6.4	May 22	10	8	4	14.75	11.75
6.4	May 3	0	0	0	8	7.75
6.4	May 4	0	0	0	11.5	10
6.4	May 5	0	0	0	9.75	8.625
6.4	May 6	0	0	0	8.75	7.75
6.4	May 7	1	1	1	10.25	9
6.4	May 8	2	2	0	10.5	10
6.4	May 9	3	2	2	13.75	12.75
6.5	April 19	0	0	0	3.95	2.5
6.5	April 20	0	0	0	4.9	2.25
6.5	April 21	0	0	0	2	0.75
6.5	April 22	0	0	0	3.5	2.5
6.5	April 23	0	0	0	5	4
6.5	April 24	0	0	0	5.5	4
6.5	April 25	0	0	0	2.5	1.25
6.5	April 26	1	1	0	4.25	3.25
6.5	April 27	0	0	0	4.75	3.5
6.5	April 28	2	2	0	4.75	3.5
6.5	April 29	0	0	0	2	0.75
6.5	April 30	0	0	0	3	1.75
6.5	May 1	0	0	0	10	9
6.5	May 10	1	1	0	11.75	10.5
6.5	May 11	1	1	0	10.5	9.25
6.5	May 12	3	1	1	12.5	10.5
6.5	May 13	3	3	0	17.25	16.25
6.5	May 14	8	3	0	16.75	14.5
6.5	May 15	0	0	0	8.25	5.75
6.5	May 16	2	1	0	9.5	6.25
6.5	May 17	1	0	0	9.25	6
6.5	May 18	13	2	2	12.5	9
6.5	May 19	9	3	1	14	11
6.5	May 2	0	0	0	8	7.75
6.5	May 20	4	4	0	15.25	12.25
6.5	May 21	9	9	3	15.25	11.75
6.5	May 22	8	5	0	15	11.75
6.5	May 3	0	0	0	8	7.75
6.5	May 4	0	0	0	11.5	10
6.5	May 5	0	0	0	9.75	8.625
6.5	May 6	0	0	0	8.75	7.75
6.5	May 7	4	4	0	10.25	9
6.5	May 8	1	1	0	10.75	10.75
6.5	May 9	1	1	0	13.75	13
6.6	April 19	0	0	0	4	2.75
6.6	April 20	0	0	0	4.9	2.25
6.6	April 21	0	0	0	2	0.75
6.6	April 22	0	0	0	3.5	2.5
6.6	April 23	0	0	0	5	4
6.6	April 24	0	0	0	5.5	4
6.6	April 25	0	0	0	2.5	1.25
6.6	April 26	0	0	0	4.25	3.75
6.6	April 27	0	0	0	4.75	3.5
6.6	April 28	0	0	0	4.75	3.5
6.6	April 29	0	0	0	2	0.75
6.6	April 30	0	0	0	3.5	2
6.6	May 1	0	0	0	10	9
6.6	May 10	0	0	0	12.25	11
6.6	May 11	0	0	0	10.5	9.5
6.6	May 12	2	2	0	12.5	10.75
6.6	May 13	2	1	1	17.25	16.25
6.6	May 14	9	6	3	16.75	14.5
6.6	May 15	6	4	0	8.25	5.75
6.6	May 16	4	3	3	9.75	6.25
6.6	May 17	5	3	0	9.5	6
6.6	May 18	7	4	0	12.5	9
6.6	May 19	2	2	0	14	11
6.6	May 2	0	0	0	8.25	7.75
6.6	May 20	1	1	0	15	12.25
6.6	May 21	10	6	1	15.25	12
6.6	May 22	7	5	0	15.25	12
6.6	May 3	0	0	0	8.25	8
6.6	May 4	0	0	0	11.5	10
6.6	May 5	0	0	0	9.75	8.625
6.6	May 6	0	0	0	8.75	8
6.6	May 7	0	0	0	10.25	9
6.6	May 8	0	0	0	10.75	10.75
6.6	May 9	0	0	0	13.75	13
6.7	April 19	0	0	0	4	2.75
6.7	April 20	0	0	0	4.9	2.25
6.7	April 21	2	2	0	2.125	0.75
6.7	April 22	0	0	0	3.5	2.5
6.7	April 23	1	1	0	5	4
6.7	April 24	0	0	0	5.5	4
6.7	April 25	0	0	0	2.5	1.25
6.7	April 26	0	0	0	4.25	3.75
6.7	April 27	0	0	0	4.75	3.5
6.7	April 28	0	0	0	4.75	3.5
6.7	April 29	0	0	0	2	0.75
6.7	April 30	0	0	0	3.5	2
6.7	May 1	0	0	0	10	9
6.7	May 10	2	1	1	12.25	11
6.7	May 11	0	0	0	10.5	9.5
6.7	May 12	5	4	0	12.75	10.75
6.7	May 13	7	7	1	17.25	16.5
6.7	May 14	2	2	0	16.75	14.5
6.7	May 15	3	3	3	8.75	5.75
6.7	May 16	11	9	0	9.75	6.25
6.7	May 17	4	2	0	9.5	6.25
6.7	May 18	15	11	1	12.75	9
6.7	May 19	9	5	2	14	11.25
6.7	May 2	3	3	0	8.25	7.75
6.7	May 20	9	4	0	15	12.25
6.7	May 21	9	7	2	16	12
6.7	May 22	4	2	0	15.25	12.25
6.7	May 3	0	0	0	8.25	8
6.7	May 4	0	0	0	11.5	10
6.7	May 5	1	1	0	9.75	8.625
6.7	May 6	1	1	0	8.75	8
6.7	May 7	1	1	0	10.75	9.5
6.7	May 8	2	2	2	11.25	10.75
6.7	May 9	0	0	0	14	13.25
6.8	April 19	0	0	0	4	2.75
6.8	April 20	0	0	0	4.9	2.25
6.8	April 21	0	0	0	2.125	0.75
6.8	April 22	0	0	0	3.5	2.5
6.8	April 23	2	2	0	5.2	4.2
6.8	April 24	0	0	0	5.5	4
6.8	April 25	0	0	0	2.5	1.25
6.8	April 26	0	0	0	4.25	3.75
6.8	April 27	0	0	0	4.75	3.5
6.8	April 28	0	0	0	4.75	3.5
6.8	April 29	1	0	0	2	0.75
6.8	April 30	0	0	0	3.5	2
6.8	May 1	0	0	0	10	9
6.8	May 10	2	1	0	12.25	11
6.8	May 11	4	3	1	10.75	9.75
6.8	May 12	3	1	1	12.75	11
6.8	May 13	2	1	0	17.25	16.5
6.8	May 14	0	0	0	16.75	14.5
6.8	May 15	7	4	1	8.75	6
6.8	May 16	6	2	0	9.75	6.25
6.8	May 17	1	1	0	9.5	6.25
6.8	May 18	4	4	2	12.75	9
6.8	May 19	1	1	0	14	11.25
6.8	May 2	0	0	0	8.5	7.75
6.8	May 20	6	5	1	15.5	12.45
6.8	May 21	3	3	0	16	12.5
6.8	May 22	6	5	0	15.25	12.5
6.8	May 3	0	0	0	8.25	8
6.8	May 4	0	0	0	11.5	10
6.8	May 5	0	0	0	9.75	8.625
6.8	May 6	1	1	0	9.25	8.5
6.8	May 7	2	2	0	10.75	9.75
6.8	May 8	1	1	0	11.5	11
6.8	May 9	2	1	0	14	13.25
6.9	April 19	0	0	0	4	2.75
6.9	April 20	0	0	0	5.1	2.5
6.9	April 21	0	0	0	2.125	0.75
6.9	April 22	0	0	0	3.5	2.5
6.9	April 23	0	0	0	5.2	4.2
6.9	April 24	0	0	0	5.5	4
6.9	April 25	2	2	0	2.5	1.25
6.9	April 26	0	0	0	4.25	3.75
6.9	April 27	0	0	0	4.75	3.5
6.9	April 28	0	0	0	4.75	3.5
6.9	April 29	1	1	0	2.25	0.75
6.9	April 30	0	0	0	3.5	2
6.9	May 1	0	0	0	10.5	10
6.9	May 10	2	2	0	12.5	11.25
6.9	May 11	3	1	0	11	9.75
6.9	May 12	2	1	0	12.75	11.25
6.9	May 13	8	6	1	17.25	16.5
6.9	May 14	4	2	0	16.75	14.5
6.9	May 15	1	1	0	8.75	6.25
6.9	May 16	4	2	0	9.75	6.25
6.9	May 17	6	5	2	9.5	6.5
6.9	May 18	2	1	1	12.75	9.25
6.9	May 19	1	1	0	14.25	11.25
6.9	May 2	0	0	0	8.5	7.75
6.9	May 20	10	8	3	15.5	12.5
6.9	May 21	6	3	0	16	12.5
6.9	May 22	0	0	0	15.25	12.5
6.9	May 3	0	0	0	8.5	9.5
6.9	May 4	0	0	0	11.25	10
6.9	May 5	0	0	0	9.75	8.625
6.9	May 6	0	0	0	9.25	8.5
6.9	May 7	0	0	0	10.75	9.75
6.9	May 8	1	1	0	11.75	11.25
6.9	May 9	4	3	1	14	13.25
7	April 19	0	0	0	4	2.75
7	April 20	0	0	0	5.1	2.5
7	April 21	0	0	0	2.25	1.25
7	April 22	0	0	0	3.5	2.5
7	April 23	1	1	0	5.2	4.2
7	April 24	0	0	0	5.5	4
7	April 25	0	0	0	2.5	1.5
7	April 26	0	0	0	4.25	3.75
7	April 27	0	0	0	4.75	3.5
7	April 28	1	1	0	4.75	3.75
7	April 29	0	0	0	2.25	1
7	April 30	0	0	0	4	2.25
7	May 1	1	1	0	10.5	10
7	May 10	2	2	0	12.5	11.75
7	May 11	2	2	0	11.25	10
7	May 12	7	3	0	12.75	11.5
7	May 13	9	5	0	17.5	16.5
7	May 14	1	1	0	16.75	14.75
7	May 15	2	0	1	9	6.25
7	May 16	12	6	2	9.75	6.33333
7	May 17	7	2	0	9.5	6.5
7	May 18	3	3	0	12.75	9.25
7	May 19	0	0	0	14.25	11.25
7	May 2	2	2	0	8.75	8.5
7	May 20	3	2	1	15.5	12.5
7	May 21	7	6	0	16	12.75
7	May 22	7	3	4	15.5	12.5
7	May 3	0	0	0	8.75	10
7	May 4	0	0	0	11.5	10
7	May 5	0	0	0	10.2	9.3
7	May 6	0	0	0	9.25	8.5
7	May 7	2	2	0	10.25	10
7	May 8	0	0	0	11.75	11.25
7	May 9	3	3	2	14	13.25

## Sheet: Fig 3_diet structure
Diet group	Number of prey items
Beetle, adult	50
Insect, unidentified	94
Caterpillar, larva	1590
Culex	14
Caterpillar, adult	2
Unidentified	900
Spider	56
Eathworm	3
